# Supplementary material for: Quantitative trait loci for plant height in Maresi × CamB barley population and their associations with yield-related traits under different water regimes
Source: J Appl Genet. 2016 Jul 22;58(1):23–35. doi: 10.1007/s13353-016-0358-1 (PMC5243891; doi:10.1007/s13353-016-0358-1)
Supplement: Supplementary file 2 — (XLSX 30 kb) [file 13353_2016_358_MOESM2_ESM.xlsx]

## Sheet: General information
ESM 2 - electronic supplementary material						Journal of Applied Genetics
Quantitative trait loci for plant height in Maresi × CamB barley population and their association with yield-related traits under different water regimes
Krzysztof Mikołajczaka, Anetta Kuczyńskaa*, Paweł Krajewskia, Aneta Sawikowskaa, Maria Surmaa, Piotr Ogrodowicza, Tadeusz Adamskia, Karolina Krystkowiaka, Andrzej Górnya, Michał Kempaa, Iwona Szarejkob, Justyna Guzy-Wróbelskab, Kornelia Gudyśb
a Institute of Plant Genetics of the Polish Academy of Sciences, Strzeszyńska 34, 60-479 Poznań, Poland
b Department of Genetics, Faculty of Biology and Environmental Protection, University of Silesia, Jagiellońska 28, 40-032 Katowice, Poland
*Corresponding author: tel.: (+48 61) 65 50 224; e-mail: akuc@igr.poznan.pl

## Sheet: QTL
QTL identified in RIL population for observed traits. QTL strength measured by the statistic -Log10(P-value) ­ LogP with P-value for Wald test in accumulated analysis of variance
Trait	Linkage group	QTL symbol	Position (cM)	Marker	BOPA_C marker name a)	Shift from marker to QTL position (cM)	LogP	QTL × E interaction	Additive effect b)							Variance explained by QTL (%) c)
									T-I_11	C_11	T-II_12	C_12	T-I_13	T-II_13	C_13	T-I_11	C_11	T-II_12	C_12	T-I_13	T-II_13	C_13
Length of main stem	2H	QLSt-2H	11.2	1865-396	11_10180	0	12.53	Yes	-3.48	n.s.	n.s.	-3.15	-3.55	-4.76	-1.99	30.65	-	-	9.72	35.55	64.26	6.25
	3H.1	QLSt-3H.1-1	105.75	5260-462	11_10754	0	11.30	Yes	2.24	3.66	3.75	4.43	2.36	1.37	4.45	12.73	23.25	27.94	19.16	15.77	5.35	31.33
	3H.1	QLSt-3H.1-2	123.45	2754-1027	11_20409	0	2.76	Yes	n.s.	n.s.	1.91	4.01	1.48	n.s.	n.s.	-	-	7.3	15.67	6.17	-	-
	3H.2	QLSt-3H.2	4.18	4270-184	11_10631	0	4.45	No	-2.01	-2.01	-2.01	-2.01	-2.01	-2.01	-2.01	10.2	7.01	8.03	3.94	11.38	11.42	6.39
	4H	QLSt-4H	17.61	1593-1597	11_20210	0	6.75	No	1.3	1.3	1.3	1.3	1.3	1.3	1.3	4.26	2.92	3.35	1.64	4.75	4.77	2.67
	5H.3	QLSt-5H.3	58.01	314-559	11_20487	-1.02	9.09	No	-3.45	-3.45	-3.45	-3.45	-3.45	-3.45	-3.45	30.2	20.74	23.76	11.65	33.68	33.81	18.92
	6H	QLSt-6H-1	9.97	1066-2110	11_10023	-3.98	4.50	No	1.67	1.67	1.67	1.67	1.67	1.67	1.67	7.09	4.87	5.58	2.74	7.91	7.94	4.44
	6H	QLSt-6H-2	25.42	3164-1386	11_10427	0	5.07	No	-1.17	-1.17	-1.17	-1.17	-1.17	-1.17	-1.17	3.44	2.37	2.71	1.33	3.84	3.86	2.16
	6H	QLSt-6H-3	72.83	2968-1066	11_10400	0	6.01	Yes	-1.67	-2.51	n.s.	n.s.	n.s.	n.s.	n.s.	7.07	10.99	-	-	-	-	-
Number of productive tillers per plant	2H	QNPT-2H-1	9.15	5880-2547	11_21015	-1.59	14.28	Yes	0.2	0.34	-0.16	0.56	0.36	-0.23	0.36	15.86	27.04	4.31	50.43	27.55	13.14	28.77
	2H	QNPT-2H-2	49.79	2580-1456	11_10325	1.44	4.09	No	0.1	0.1	0.1	0.1	0.1	0.1	0.1	3.88	2.37	1.63	1.65	2.14	2.47	2.26
	2H	QNPT-2H-3	81.8	3469-1152	11_10475	0	4.56	Yes	n.s.	n.s.	n.s.	n.s.	0.13	-0.15	n.s.	-	-	-	-	3.31	5.38	-
	2H	QNPT-2H-4	93.61	ABC10472-1-2-247	11_11250	0	4.84	Yes	n.s.	n.s.	-0.36	n.s.	-0.12	n.s.	n.s.	-	-	20.31	-	3.03	-	-
	3H.1	QNPT-3H.1-1	6.56	3344-1147	11_20529	0	8.05	Yes	n.s.	n.s.	-0.3	-0.14	-0.15	n.s.	n.s.	-	-	14.88	2.95	4.75	-	-
	3H.1	QNPT-3H.1-2	114.48	ABC06381-1-5-73	11_11141	5.38	5.73	Yes	n.s.	0.15	n.s.	-0.23	n.s.	n.s.	n.s.	-	5.46	-	8.74	-	-	-
	5H.1	QNPT-5H.1	0.59	5206-787	11_20894	0	5.27	No	-0.16	-0.16	-0.16	-0.16	-0.16	-0.16	-0.16	9.69	5.92	4.07	4.11	5.36	6.17	5.65
	5H.3	QNPT-5H.3-1	50.65	5844-1011	11_10805	-1.51	5.54	No	0.13	0.13	0.13	0.13	0.13	0.13	0.13	6.58	4.02	2.76	2.79	3.64	4.19	3.84
	5H.3	QNPT-5H.3-2	62.61	GMS061		0	7.46	Yes	-0.21	n.s.	-0.26	n.s.	0.12	n.s.	0.12	17.18	-	11.16	-	2.98	-	3.42
	6H	QNPT-6H-1	20.5	2188-425	11_20315	0	5.45	No	0.16	0.16	0.16	0.16	0.16	0.16	0.16	10.32	6.31	4.34	4.38	5.71	6.58	6.03
	6H	QNPT-6H-2	36.69	3580-331	11_10494	1.77	2.71	Yes	n.s.	n.s.	n.s.	0.12	n.s.	-0.13	n.s.	-	-	-	2.5	-	4.1	-
	7H.2	QNPT-7H.2	52.43	ABC09320-1-1-112	11_11219	-5.53	3.33	No	-0.11	-0.11	-0.11	-0.11	-0.11	-0.11	-0.11	4.99	3.05	2.1	2.12	2.76	3.18	2.91
Length of main spike	1H.1	QLSm-1H.1	35.66	5194-1118	11_10744	1.22	3.69	No	0.24	0.24	0.24	0.24	0.24	0.24	0.24	3.98	5.63	7.2	4.91	6.51	9.45	6.79
	2H	QLSm-2H-1	11.2	1865-396	11_10180	0	18.65	Yes	-1.23	-0.94	-0.68	-0.77	-0.83	-0.41	-0.43	103.56	85.34	57.03	49.51	75.9	27.22	21.95
	2H	QLSm-2H-2	102.57	2688-1022	11_10352	0	3.48	Yes	n.s.	n.s.	n.s.	n.s.	0.15	n.s.	n.s.	-	-	-	-	2.56	-	-
	2H	QLSm-2H-3	108.89	866-442	11_10988	0	4.33	No	-0.26	-0.26	-0.26	-0.26	-0.26	-0.26	-0.26	4.69	6.64	8.49	5.78	7.68	11.14	8.01
	2H	QLSm-2H-4	125.68	GBM1462		-1.46	6.80	No	-0.27	-0.27	-0.27	-0.27	-0.27	-0.27	-0.27	4.84	6.86	8.77	5.97	7.93	11.5	8.27
	3H.1	QLSm-3H.1-1	24.84	3688-1291	11_20607	0	4.88	Yes	0.19	n.s.	n.s.	n.s.	0.11	n.s.	0.16	2.54	-	-	-	1.39	-	2.8
	3H.1	QLSm-3H.1-2	95.01	Bmag0606		-3.82	7.76	Yes	n.s.	0.22	n.s.	0.38	0.39	n.s.	0.31	-	4.46	-	12.39	17.34	-	10.92
	3H.1	QLSm-3H.1-3	102.19	ABC07496-pHv1343-02	11_11172	-1.68	4.33	Yes	0.24	n.s.	n.s.	n.s.	-0.21	n.s.	n.s.	4.07	-	-	-	4.87	-	-
	4H	QLSm-4H-1	15.22	GBM1323		-1.87	3.36	No	0.14	0.14	0.14	0.14	0.14	0.14	0.14	1.34	1.89	2.42	1.65	2.19	3.17	2.28
	4H	QLSm-4H-2	72.81	4039-1686	11_10588	0	4.61	Yes	n.s.	-0.16	-0.17	n.s.	n.s.	-0.11	n.s.	-	2.42	3.52	-	-	2.07	-
	5H.1	QLSm-5H.1	4.39	scssr02306		0	7.15	Yes	0.28	0.4	0.23	0.51	0.22	0.2	0.26	5.38	15.57	6.27	21.92	5.3	6.29	8
	7H.2	QLSm-7H.2	31.52	12239-662	11_20113	1.17	8.96	No	-0.25	-0.25	-0.25	-0.25	-0.25	-0.25	-0.25	4.28	6.05	7.74	5.27	7	10.16	7.3
Number of grains per main spike	2H	QNGSm-2H-1	9.15	5880-2547	11_21015	-1.59	13.93	Yes	n.s.	-1.22	n.s.	-1	n.s.	n.s.	n.s.	-	13.13	-	8.82	-	-	-
	2H	QNGSm-2H-2	11.2	1865-396	11_10180	0	0.88	No	-1.88	-1.88	-1.88	-1.88	-1.88	-1.88	-1.88	34.65	31.29	35.04	31.05	44.9	73.4	35.21
	2H	QNGSm-2H-3	56.16	7489-442	11_10909	0	3.33	No	-0.36	-0.36	-0.36	-0.36	-0.36	-0.36	-0.36	1.29	1.16	1.3	1.15	1.67	2.72	1.31
	3H.1	QNGSm-3H.1-1	12.38	1440-1148	11_20172	0	7.87	No	0.61	0.61	0.61	0.61	0.61	0.61	0.61	3.68	3.33	3.73	3.3	4.77	7.8	3.74
	3H.1	QNGSm-3H.1-2	102.19	ABC07496-pHv1343-02	11_11172	-1.68	4.06	Yes	n.s.	n.s.	-0.45	n.s.	n.s.	-0.42	n.s.	-	-	2.04	-	-	3.61	-
	4H	QNGSm-4H	69.12	4564-604	11_20765	-1.78	11.48	Yes	n.s.	n.s.	0.65	0.67	1.04	n.s.	0.93	-	-	4.11	3.88	13.59	-	8.63
	5H.1	QNGSm-5H.1	0.59	5206-787	11_20894	0	6.47	No	0.57	0.57	0.57	0.57	0.57	0.57	0.57	3.12	2.82	3.15	2.8	4.04	6.61	3.17
	5H.3	QNGSm-5H.3-1	56.98	4795-782	11_10705	0	3.93	Yes	n.s.	n.s.	n.s.	n.s.	n.s.	-0.87	-0.56	-	-	-	-	-	15.57	3.13
	5H.3	QNGSm-5H.3-2	68.99	4346-840	11_20731	0	3.72	Yes	n.s.	n.s.	n.s.	n.s.	n.s.	0.85	n.s.	-	-	-	-	-	14.91	-
	6H	QNGSm-6H-1	7.97	7185-370	11_21204	1.99	3.50	Yes	n.s.	n.s.	-0.67	n.s.	n.s.	n.s.	n.s.	-	-	4.39	-	-	-	-
	6H	QNGSm-6H-2	25.42	3164-1386	11_10427	0	6.70	Yes	n.s.	-0.49	n.s.	-0.63	n.s.	n.s.	n.s.	-	2.12	-	3.46	-	-	-
	7H.2	QNGSm-7H.2	9.32	3313-1443	11_10451	0	3.19	No	-1.44	-1.44	-1.44	-1.44	-1.44	-1.44	-1.44	20.14	18.19	20.37	18.05	26.1	42.67	20.47
Grain weight per main spike	2H	QGWSm-2H-1	11.2	1865-396	11_10180	0	17.30	Yes	-0.11	-0.1	-0.05	-0.1	-0.12	-0.07	-0.12	56.39	32.62	14.72	49.15	64.91	40.28	48.47
	2H	QGWSm-2H-2	37	2417-924	11_10297	-3.93	1.12	No	0.04	0.04	0.04	0.04	0.04	0.04	0.04	6.37	4.02	8.59	6.15	5.43	11.53	4.56
	2H	QGWSm-2H-3	49.79	2580-1456	11_10325	1.44	8.10	No	-0.04	-0.04	-0.04	-0.04	-0.04	-0.04	-0.04	8.59	5.42	11.57	8.29	7.32	15.55	6.14
	2H	QGWSm-2H-4	106.85	14832-296	11_20182	-1.78	3.92	Yes	n.s.	0.04	n.s.	n.s.	n.s.	-0.02	n.s.	-	4.36	-	-	-	2.47	-
	3H.1	QGWSm-3H.1-1	23.53	3688-1291	11_20607	-1.31	2.61	No	0.03	0.03	0.03	0.03	0.03	0.03	0.03	3.43	2.16	4.62	3.31	2.92	6.21	2.45
	3H.1	QGWSm-3H.1-2	78.43	GBM1090		-1.06	3.32	Yes	n.s.	-0.04	-0.02	n.s.	n.s.	n.s.	n.s.	-	5.55	2.76	-	-	-	-
	4H	QGWSm-4H	72.81	4039-1686	11_10588	0	8.87	Yes	n.s.	0.02	n.s.	0.03	0.04	n.s.	0.05	-	1.3	-	3.6	8.29	-	9.03
	5H.3	QGWSm-5H.3-1	50.65	5844-1011	11_10805	-1.51	3.42	Yes	n.s.	n.s.	n.s.	n.s.	-0.04	n.s.	-0.02	-	-	-	-	5.7	-	2.01
	5H.3	QGWSm-5H.3-2	62.61	GMS061		0	7.46	Yes	-0.07	-0.09	n.s.	-0.04	n.s.	-0.02	-0.03	24.26	25.24	-	6.26	-	3.73	2.55
	5H.3	QGWSm-5H.3-3	78.16	603-72	11_21041	0	14.40	No	0.04	0.04	0.04	0.04	0.04	0.04	0.04	6.86	4.33	9.24	6.62	5.85	12.42	4.91
	5H.3	QGWSm-5H.3-4	99.16	3362-644	11_20536	1.05	2.74	Yes	n.s.	n.s.	-0.02	-0.03	n.s.	n.s.	n.s.	-	-	3.55	5.87	-	-	-
	7H.2	QGWSm-7H.2	9.32	3313-1443	11_10451	0	7.40	Yes	n.s.	n.s.	-0.03	n.s.	-0.03	-0.02	-0.04	-	-	7.13	-	4.22	2.29	6.2
	7H.3	QGWSm-7H.3	36.88	4137-798	11_20691	0	3.90	Yes	n.s.	0.04	0.02	n.s.	n.s.	n.s.	n.s.	-	4.15	4.11	-	-	-	-
Length of lateral spike	2H	QLSl-2H-1	10.74	5880-2547	11_21015	0	21.69	Yes	-0.94	-0.9	-0.55	-0.43	-0.79	-0.48	-0.54	94.83	92.15	41.43	23.16	90.8	48.58	41.71
	2H	QLSl-2H-2	37	2417-924	11_10297	-3.93	9.98	No	0.24	0.24	0.24	0.24	0.24	0.24	0.24	6.08	6.49	7.78	7.31	8.29	12.27	8.16
	2H	QLSl-2H-3	113.17	ABC09941-1-1-100	11_11236	0	4.89	No	-0.13	-0.13	-0.13	-0.13	-0.13	-0.13	-0.13	1.94	2.07	2.48	2.33	2.64	3.9	2.6
	3H.1	QLSl-3H.1-1	3.05	ConsensusGBS0194-1	11_11453	-1.52	3.07	No	0.11	0.11	0.11	0.11	0.11	0.11	0.11	1.33	1.42	1.7	1.6	1.81	2.68	1.79
	3H.1	QLSl-3H.1-2	24.84	3688-1291	11_20607	0	3.38	Yes	0.15	n.s.	n.s.	0.15	n.s.	n.s.	0.17	2.41	-	-	2.87	-	-	4.36
	4H	QLSl-4H	41.81	2776-637	11_20412	0	3.67	Yes	-0.13	-0.19	n.s.	n.s.	n.s.	n.s.	n.s.	1.74	4.07	-	-	-	-	-
	5H.3	QLSl-5H.3-1	19.94	Bmag0812		-1.88	4.50	Yes	n.s.	0.14	0.27	0.14	0.14	n.s.	n.s.	-	2.13	9.64	2.4	2.79	-	-
	5H.3	QLSl-5H.3-2	63.7	5286-486	11_10755	0	8.79	Yes	-0.27	-0.23	-0.34	-0.62	-0.41	-0.37	-0.54	7.66	6.1	16.18	48.9	24.97	29.51	41.18
	5H.3	QLSl-5H.3-3	74.49	EBmac0824		0	13.32	Yes	0.21	0.21	0.37	0.38	0.23	0.14	0.32	4.85	5.06	18.33	18.5	7.91	4.03	14.47
	7H.2	QLSl-7H.2	11.87	5777-354	11_20993	1.54	8.58	No	-0.18	-0.18	-0.18	-0.18	-0.18	-0.18	-0.18	3.32	3.54	4.24	3.98	4.52	6.69	4.45
Number of grains per lateral spike	2H	QNGSl-2H	10.74	5880-2547	11_21015	0	3.89	No	-2.55	-2.55	-2.55	-2.55	-2.55	-2.55	-2.55	112.06	82.18	75.26	67.81	118.53	174.21	100.42
	3H.1	QNGSl-3H.1-1	26.53	3688-1291	11_20607	1.69	6.56	Yes	n.s.	n.s.	0.99	1.12	0.69	n.s.	1.19	-	-	11.22	13.12	8.64	-	21.79
	3H.1	QNGSl-3H.1-2	54.08	ABC08184-2-1-35	11_11191	0	5.35	Yes	n.s.	n.s.	n.s.	n.s.	n.s.	n.s.	-0.57	-	-	-	-	-	-	5.04
	4H	QNGSl-4H-1	18.24	2129-1928	11_20302	0	7.85	Yes	0.54	n.s.	0.8	0.72	n.s.	0.56	n.s.	4.98	-	7.35	5.36	-	8.33	-
	4H	QNGSl-4H-2	74.7	4039-1686	11_10588	1.89	11.8	Yes	-0.69	n.s.	0.54	n.s.	n.s.	-0.81	0.69	8.12	-	3.41	-	-	17.49	7.25
	5H.3	QNGSl-5H.3	62.61	GMS061		0	2.80	Yes	-0.79	-0.7	n.s.	-0.47	n.s.	n.s.	-0.32	10.77	6.25	-	2.3	-	-	1.6
	6H	QNGSl-6H-1	45.97	2298-1526	11_10270	-1.89	4.95	No	-0.74	-0.74	-0.74	-0.74	-0.74	-0.74	-0.74	9.52	6.99	6.4	5.76	10.07	14.81	8.54
	6H	QNGSl-6H-2	52.17	4721-1335	11_20799	0	3.17	Yes	n.s.	n.s.	n.s.	n.s.	0.45	n.s.	0.7	-	-	-	-	3.69	-	7.61
	7H.2	QNGSl-7H.2	35.49	EBmatc0016		-1.17	12.22	No	-0.71	-0.71	-0.71	-0.71	-0.71	-0.71	-0.71	8.75	6.42	5.88	5.29	9.26	13.6	7.84
Grain weight per lateral spike	1H.1	QGWSl-1H.1	36.88	GBM1334		0	8.90	Yes	0.03	0.03	0.03	0.03	0.02	-0.02	0.03	13.67	9.01	7.75	6.06	4.41	8.27	5.2
	2H	QGWSl-2H-1	9.15	5880-2547	11_21015	-1.59	15.17	Yes	-0.03	-0.06	-0.07	-0.11	-0.1	-0.03	-0.12	12.47	33.19	40.34	61.72	87.45	14.48	84.11
	2H	QGWSl-2H-2	114.75	GBM1469		0	3.52	Yes	n.s.	n.s.	n.s.	n.s.	n.s.	-0.03	n.s.	-	-	-	-	-	11.01	-
	4H	QGWSl-4H	17.61	1593-1597	11_20210	0	5.99	Yes	n.s.	n.s.	0.03	0.02	n.s.	n.s.	n.s.	-	-	9.93	2.62	-	-	-
	5H.3	QGWSl-5H.3-1	7.56	3928-513	11_20645	1.86	5.55	Yes	-0.02	-0.02	0.02	n.s.	0.02	n.s.	0.03	5.89	3.91	4.39	-	3.17	-	5.99
	5H.3	QGWSl-5H.3-2	62.61	GMS061		0	9.96	Yes	-0.04	-0.06	n.s.	-0.03	n.s.	n.s.	-0.02	22.82	27.82	-	6.03	-	-	2.15
	7H.2	QGWSl-7H.2	9.32	3313-1443	11_10451	0	3.40	No	-0.02	-0.02	-0.02	-0.02	-0.02	-0.02	-0.02	3.37	2.31	2.56	1.41	2.62	4.72	1.58
1000-grain weight	2H	QTGW-2H-1	11.2	1865-396	11_10180	0	7.41	Yes	1.53	2.98	3.01	2.13	n.s.	n.s.	n.s.	9.93	28.95	41.63	35.71	-	-	-
	2H	QTGW-2H-2	49.79	2580-1456	11_10325	1.44	2.41	No	-0.54	-0.54	-0.54	-0.54	-0.54	-0.54	-0.54	1.21	0.94	1.32	2.26	2.57	3.3	3.82
	4H	QTGW-4H	5.84	GBM1221		1.6	3.09	Yes	n.s.	n.s.	n.s.	-0.71	1.14	0.85	1.05	-	-	-	3.96	11.59	8.27	14.71
	5H.3	QTGW-5H.3-1	52.32	211-259	11_20300	0	4.09	Yes	-1.27	-1.09	-1.12	n.s.	-1.32	n.s.	n.s.	6.84	3.87	5.78	-	15.73	-	-
	5H.3	QTGW-5H.3-2	63.7	5286-486	11_10755	0	3.10	Yes	n.s.	-2.03	n.s.	n.s.	n.s.	n.s.	n.s.	-	13.5	-	-	-	-	-
	6H	QTGW-6H	20.5	2188-425	11_20315	0	3.42	No	-0.88	-0.88	-0.88	-0.88	-0.88	-0.88	-0.88	3.28	2.55	3.58	6.14	6.98	8.97	10.38
Grain weight per plant	2H	QGWP-2H-1	11.2	1865-396	11_10180	0	10.38	Yes	n.s.	n.s.	-0.2	-0.17	-0.31	-0.19	-0.22	-	-	31.62	16.64	88.75	42.97	31.09
	2H	QGWP-2H-2	70.02	5644-206	11_10786	0	2.40	Yes	0.1	0.07	-0.11	n.s.	n.s.	n.s.	n.s.	10.07	3.74	8.59	-	-	-	-
	2H	QGWP-2H-3	108.63	14832-296	11_20182	0	9.01	Yes	n.s.	n.s.	-0.07	n.s.	n.s.	-0.11	n.s.	-	-	4.17	-	-	15.19	-
	3H.1	QGWP-3H.1	105.75	5260-462	11_10754	0	1.25	No	-0.05	-0.05	-0.05	-0.05	-0.05	-0.05	-0.05	2.65	2.06	1.87	1.47	2.32	3.04	1.54
	4H	QGWP-4H	17.61	1593-1597	11_20210	0	7.28	No	0.09	0.09	0.09	0.09	0.09	0.09	0.09	8.45	6.58	5.95	4.7	7.39	9.69	4.9
	5H.3	QGWP-5H.3	45.19	GBM5008		0	8.07	Yes	-0.13	-0.11	n.s.	0.1	n.s.	-0.04	n.s.	19	9.84	-	5.75	-	2.36	-
	6H	QGWP-6H	32.68	6964-414	11_10882	0	2.68	Yes	n.s.	n.s.	n.s.	n.s.	n.s.	-0.07	n.s.	-	-	-	-	-	5.98	-
	7H.2	QGWP-7H.2-1	8.23	GBM1326		0	8.99	Yes	n.s.	0.09	-0.12	-0.08	n.s.	n.s.	n.s.	-	6.75	11.68	3.89	-	-	-
	7H.2	QGWP-7H.2-2	57.96	ABC09320-1-1-112	11_11219	0	8.57	Yes	n.s.	0.09	n.s.	n.s.	-0.1	-0.1	n.s.	-	6.57	-	-	8.66	12.92	-
Heading date	2H	QHD-2H	11.2	1865-396	11_10180	0	56.24	Yes	-5.97	-5.64	-3.12	-5.83	-6.64	-3.86	-6.94	95	93.59	98.76	117.1	140.05	140.07	148.54
	4H	QHD-4H	18.24	2129-1928	11_20302	0	4.44	Yes	n.s.	n.s.	0.42	0.7	n.s.	n.s.	n.s.	-	-	1.78	1.69	-	-	-
	5H.3	QHD-5H.3	59.03	314-559	11_20487	0	8.19	Yes	1.9	1.91	n.s.	1.11	-0.99	n.s.	-0.6	9.62	10.78	-	4.21	3.13	-	1.09
	7H.2	QHD-7H.2	57.96	ABC09320-1-1-112	11_11219	0	2.35	Yes	-0.86	-1.05	n.s.	-0.56	n.s.	n.s.	-0.45	1.97	3.25	-	1.09	-	-	0.62
a) Alternative marker name used also by Close et al. (2009)
b) Additive effects: negative - alleles increasing trait value from Maresi; positive - alleles increasing trait value from CamB
c) Percentage of variance computed as the ratio of variance for effect and variance in given treatment; values larger than 100% indicate overestimation of additive effect in the all treatments analysis in comparison to individual treatment
n.s. - not significant
